# Supplementary material for: Fungal community composition predicts forest carbon storage at a continental scale
Source: Nat Commun. 2024 Mar 16;15:2385. doi: 10.1038/s41467-024-46792-w (PMC10944544; doi:10.1038/s41467-024-46792-w)
Supplement: Supplementary file 4 — Supplementary Data 1-7 [file 41467_2024_46792_MOESM4_ESM.xlsx]

## Sheet: Supplementary Data 1
Parametric terms	Estimate	SE	t-value	P-value
(Intercept)	2.1155	2.4828	0.8521	0.3981
Fungal PCoA1	-2.1421	0.8501	-2.5197	0.0149
N deposition	-0.1212	0.3639	-0.3329	0.7405
Mineral N stock	0.5415	0.1393	3.8877	0.0003
MAT	0.001	0.0061	0.1607	0.8729
MAP	-0.0003	0.0004	-0.5981	0.5523
Soil pH	-0.214	0.1123	-1.9063	0.0621
Soil clay content	-0.0107	0.0195	-0.5474	0.5865
Functional tree type	-0.7849	0.2348	-3.3425	0.0015
Stand age	0.0052	0.0043	1.2095	0.2319
Smooth term	Est. DF	Ref. DF	F-value	P-value
Stem density	1.9097	1.9918	16.9818	0
	Estimate	SE	t-value	P-value
(Intercept)	0.926	2.555	0.3624	0.7185
Fungal PCoA2	-0.6985	0.7727	-0.9039	0.3702
N deposition	0.0518	0.3767	0.1376	0.8911
Mineral N stock	0.4999	0.1551	3.222	0.0022
MAT	-0.0001	0.0064	-0.0098	0.9922
MAP	-0.0004	0.0005	-0.9587	0.3421
Soil pH	-0.2155	0.1196	-1.8013	0.0774
Soil clay content	0.0024	0.0198	0.1201	0.9049
Functional tree type	-0.8169	0.2465	-3.3146	0.0017
Stand age	0.008	0.0044	1.8218	0.0742
Smooth term	Est. DF	Ref. DF	F-value	P-value
Stem density	1.8967	1.9893	16.6917	0
	Estimate	SE	t-value	P-value
(Intercept)	1.7464	2.5203	0.6929	0.4914
Ectomyco. PCoA1	-1.7769	0.8939	-1.9879	0.0521
N deposition	-0.146	0.3771	-0.3872	0.7002
Mineral N stock	0.5694	0.1425	3.9951	0.0002
MAT	0.0021	0.0063	0.3288	0.7436
MAP	-0.0002	0.0005	-0.4102	0.6833
Soil pH	-0.1326	0.1185	-1.1189	0.2683
Soil clay content	-0.0063	0.0196	-0.3235	0.7476
Functional tree type	-0.8544	0.2395	-3.5673	0.0008
Stand age	0.0055	0.0045	1.2285	0.2248
Smooth term	Est. DF	Ref. DF	F-value	P-value
Stem density	1.9225	1.994	16.5686	0
	Estimate	SE	t-value	P-value
(Intercept)	1.0689	2.505	0.4267	0.6713
Ectomyco. PCoA2	-1.3743	0.7801	-1.7618	0.084
N deposition	0.0326	0.3691	0.0883	0.93
Mineral N stock	0.5157	0.1446	3.5658	0.0008
MAT	-0.0017	0.0063	-0.2745	0.7848
MAP	-0.0004	0.0005	-0.894	0.3755
Soil pH	-0.1908	0.1155	-1.6514	0.1047
Soil clay content	0.0005	0.0194	0.025	0.9802
Functional tree type	-0.6657	0.2583	-2.5778	0.0128
Stand age	0.0065	0.0044	1.4822	0.1443
Smooth term	Est. DF	Ref. DF	F-value	P-value
Stem density	1.8856	1.9869	14.7506	0
	Estimate	SE	t-value	P-value
(Intercept)	1.3017	2.4477	0.5318	0.5971
Endophyte PCoA1	1.2883	0.5377	2.3958	0.0202
N deposition	0.0316	0.36	0.0877	0.9305
Mineral N stock	0.5082	0.1409	3.6079	0.0007
MAT	0.0004	0.0061	0.0604	0.9521
MAP	-0.0001	0.0005	-0.1465	0.8841
Soil pH	-0.2639	0.1161	-2.2723	0.0272
Soil clay content	-0.0113	0.0197	-0.5749	0.5679
Functional tree type	-0.7835	0.2361	-3.3186	0.0017
Stand age	0.0065	0.0043	1.5254	0.1332
Smooth term	Est. DF	Ref. DF	F-value	P-value
Stem density	1.9098	1.9919	18.8177	0
	Estimate	SE	t-value	P-value
(Intercept)	0.7989	2.5698	0.3109	0.7571
Endophyte PCoA2	0.1256	0.6766	0.1856	0.8534
N deposition	0.0446	0.3794	0.1175	0.9069
Mineral N stock	0.5356	0.1579	3.3907	0.0013
MAT	-0.0005	0.0065	-0.0764	0.9394
MAP	-0.0004	0.0005	-0.9135	0.3652
Soil pH	-0.2019	0.1222	-1.6526	0.1044
Soil clay content	0.0019	0.0199	0.0969	0.9232
Functional tree type	-0.8114	0.2594	-3.1281	0.0029
Stand age	0.0083	0.0046	1.8228	0.0741
Smooth term	Est. DF	Ref. DF	F-value	P-value
Stem density	1.9006	1.9901	16.1806	0
	Estimate	SE	t-value	P-value
(Intercept)	0.715	2.5414	0.2814	0.7796
Plant pathogen PCoA1	0.5951	0.5828	1.0212	0.3119
N deposition	0.0573	0.3754	0.1527	0.8792
Mineral N stock	0.5517	0.146	3.7782	0.0004
MAT	-0.0002	0.0064	-0.0374	0.9703
MAP	-0.0005	0.0005	-1.0217	0.3117
Soil pH	-0.2139	0.1187	-1.8025	0.0773
Soil clay content	-0.0011	0.0199	-0.0528	0.9581
Functional tree type	-0.759	0.2534	-2.9957	0.0042
Stand age	0.009	0.0045	2.0061	0.0501
Smooth term	Est. DF	Ref. DF	F-value	P-value
Stem density	1.9109	1.9921	16.0727	0
	Estimate	SE	t-value	P-value
(Intercept)	0.7323	2.6221	0.2793	0.7811
Plant pathogen PCoA2	0.0712	0.768	0.0927	0.9265
N deposition	0.0455	0.3812	0.1193	0.9055
Mineral N stock	0.5448	0.1482	3.6758	0.0006
MAT	-0.0003	0.0067	-0.0379	0.9699
MAP	-0.0004	0.0005	-0.8904	0.3774
Soil pH	-0.1974	0.1191	-1.6579	0.1033
Soil clay content	0.0022	0.0199	0.1113	0.9118
Functional tree type	-0.823	0.2496	-3.297	0.0018
Stand age	0.0083	0.0048	1.7143	0.0924
Smooth term	Est. DF	Ref. DF	F-value	P-value
Stem density	1.9	1.99	16.2706	0
	Estimate	SE	t-value	P-value
(Intercept)	1.9805	2.541	0.7794	0.4393
Wood saprotroph fungi PCoA1	1.0773	0.5219	2.0642	0.044
N deposition	-0.0855	0.3705	-0.2309	0.8183
Mineral N stock	0.5218	0.1426	3.6602	0.0006
MAT	-0.0002	0.0062	-0.0333	0.9736
MAP	-0.0003	0.0004	-0.7364	0.4648
Soil pH	-0.1915	0.1143	-1.6753	0.0999
Soil clay content	-0.0077	0.0198	-0.39	0.6981
Functional tree type	-0.7967	0.2393	-3.3287	0.0016
Stand age	0.006	0.0044	1.3615	0.1792
Smooth term	Est. DF	Ref. DF	F-value	P-value
Stem density	1.8875	1.9873	11.4865	0.0001
	Estimate	SE	t-value	P-value
(Intercept)	1.9932	2.5552	0.7801	0.4389
Wood saprotroph fungi PCoA2	-1.2572	0.6504	-1.9331	0.0587
N deposition	-0.1684	0.3814	-0.4414	0.6608
Mineral N stock	0.5434	0.1422	3.8212	0.0004
MAT	0.0004	0.0062	0.071	0.9437
MAP	-0.0003	0.0005	-0.6594	0.5126
Soil pH	-0.1441	0.1174	-1.2268	0.2254
Soil clay content	0.001	0.0192	0.0513	0.9593
Functional tree type	-0.8566	0.24	-3.5689	0.0008
Stand age	0.0066	0.0044	1.5067	0.1379
Smooth term	Est. DF	Ref. DF	F-value	P-value
Stem density	1.9255	1.9944	17.7643	0
	Estimate	SE	t-value	P-value
(Intercept)	-0.5147	2.6317	-0.1956	0.8457
Ericoid myco PCoA1	-0.6755	0.4188	-1.613	0.1128
N deposition	0.2374	0.3894	0.6097	0.5447
Mineral N stock	0.5385	0.144	3.7395	0.0005
MAT	-0.0034	0.0066	-0.5202	0.6051
MAP	-0.0003	0.0005	-0.6233	0.5358
Soil pH	-0.1574	0.1183	-1.3307	0.1891
Soil clay content	-0.0005	0.0195	-0.0269	0.9786
Functional tree type	-0.7394	0.2478	-2.984	0.0043
Stand age	0.0073	0.0044	1.6671	0.1015
Smooth term	Est. DF	Ref. DF	F-value	P-value
Stem density	1.9071	1.9914	13.2485	0
	Estimate	SE	t-value	P-value
(Intercept)	1.5091	2.6121	0.5777	0.5659
Ericoid myco PCoA2	0.4185	0.3609	1.1596	0.2515
N deposition	-0.0804	0.3889	-0.2068	0.837
Mineral N stock	0.5391	0.1457	3.7	0.0005
MAT	0.0013	0.0065	0.1995	0.8426
MAP	-0.0004	0.0005	-0.9421	0.3505
Soil pH	-0.1913	0.1172	-1.6327	0.1086
Soil clay content	-0.0024	0.02	-0.1216	0.9037
Functional tree type	-0.7942	0.2463	-3.225	0.0022
Stand age	0.0095	0.0045	2.0946	0.0411
Smooth term	Est. DF	Ref. DF	F-value	P-value
Stem density	1.9073	1.9914	14.3429	0
	Estimate	SE	t-value	P-value
(Intercept)	1.0877	2.5157	0.4324	0.6672
Saprotroph PCoA1	0.7782	0.479	1.6246	0.1103
N deposition	0.0707	0.3708	0.1907	0.8495
Mineral N stock	0.478	0.1501	3.1847	0.0024
MAT	-0.0008	0.0063	-0.1337	0.8942
MAP	-0.0004	0.0005	-0.957	0.343
Soil pH	-0.2248	0.1172	-1.9187	0.0605
Soil clay content	0.0018	0.0194	0.0911	0.9278
Functional tree type	-0.8644	0.2434	-3.5518	0.0008
Stand age	0.0071	0.0044	1.6337	0.1083
Smooth term	Est. DF	Ref. DF	F-value	P-value
Stem density	1.8934	1.9886	17.3397	0
	Estimate	SE	t-value	P-value
(Intercept)	1.6443	2.4696	0.6658	0.5085
Saprotroph PCoA2	-1.5681	0.6698	-2.3412	0.0231
N deposition	-0.0657	0.3634	-0.1808	0.8572
Mineral N stock	0.5046	0.1413	3.5712	0.0008
MAT	0.0023	0.0062	0.3717	0.7116
MAP	-0.0001	0.0005	-0.181	0.8571
Soil pH	-0.2516	0.1153	-2.1825	0.0336
Soil clay content	-0.0098	0.0196	-0.4991	0.6198
Functional tree type	-0.7402	0.2385	-3.1035	0.0031
Stand age	0.0064	0.0043	1.4944	0.1411
Smooth term	Est. DF	Ref. DF	F-value	P-value
Stem density	1.9169	1.9931	17.2817	0
	Estimate	SE	t-value	P-value
(Intercept)	1.9519	2.514	0.7764	0.441
"Pure" ectomyco. PCoA1	-1.746	0.8003	-2.1817	0.0337
N deposition	-0.163	0.3745	-0.4353	0.6651
Mineral N stock	0.5589	0.1412	3.9592	0.0002
MAT	0.0019	0.0062	0.3064	0.7605
MAP	-0.0002	0.0005	-0.3749	0.7093
Soil pH	-0.1402	0.1163	-1.2059	0.2333
Soil clay content	-0.0076	0.0195	-0.3883	0.6994
Functional tree type	-0.8594	0.2379	-3.6125	0.0007
Stand age	0.0055	0.0044	1.2582	0.2139
Smooth term	Est. DF	Ref. DF	F-value	P-value
Stem density	1.9218	1.9939	15.8847	0
	Estimate	SE	t-value	P-value
(Intercept)	0.8565	2.526	0.3391	0.7359
"Pure" ectomyco. PCoA2	-1.0827	0.7649	-1.4154	0.1629
N deposition	0.0639	0.3732	0.1713	0.8647
Mineral N stock	0.5293	0.1455	3.6372	0.0006
MAT	-0.0019	0.0064	-0.2995	0.7657
MAP	-0.0004	0.0005	-0.9275	0.358
Soil pH	-0.1968	0.1167	-1.6873	0.0975
Soil clay content	0.0011	0.0196	0.0545	0.9568
Functional tree type	-0.6997	0.2602	-2.6894	0.0096
Stand age	0.0068	0.0045	1.536	0.1306
Smooth term	Est. DF	Ref. DF	F-value	P-value
Stem density	1.8801	1.9856	14.6733	0
	Estimate	SE	t-value	P-value
(Intercept)	0.9545	2.5594	0.373	0.7107
"Pure" saprotroph PCoA1	-0.3547	0.4075	-0.8704	0.3881
N deposition	0.0575	0.3772	0.1524	0.8794
Mineral N stock	0.5195	0.1497	3.4693	0.0011
MAT	-0.0008	0.0064	-0.1303	0.8969
MAP	-0.0005	0.0005	-1.0157	0.3144
Soil pH	-0.2123	0.1192	-1.7805	0.0808
Soil clay content	0.0031	0.0198	0.1547	0.8777
Functional tree type	-0.8699	0.2515	-3.4592	0.0011
Stand age	0.0079	0.0044	1.8005	0.0776
Smooth term	Est. DF	Ref. DF	F-value	P-value
Stem density	1.8953	1.989	16.5727	0
	Estimate	SE	t-value	P-value
(Intercept)	0.777	2.5747	0.3018	0.764
"Pure" saprotroph PCoA2	-0.0218	0.9154	-0.0238	0.9811
N deposition	0.0426	0.3802	0.112	0.9113
Mineral N stock	0.5465	0.1487	3.6746	0.0006
MAT	-0.0004	0.0065	-0.0641	0.9491
MAP	-0.0004	0.0005	-0.9027	0.3709
Soil pH	-0.1965	0.1187	-1.6553	0.1039
Soil clay content	0.0021	0.0199	0.1055	0.9164
Functional tree type	-0.8241	0.2559	-3.2197	0.0022
Stand age	0.0081	0.0044	1.827	0.0734
Smooth term	Est. DF	Ref. DF	F-value	P-value
Stem density	1.8998	1.99	15.9271	0
	Estimate	SE	t-value	P-value
(Intercept)	-6.2263	2.1692	-2.8703	0.0063
Bacteria PCoA1	0.6642	0.5742	1.1568	0.2536
N deposition	0.9348	0.311	3.006	0.0044
Mineral N stock	0.38	0.1466	2.5915	0.0129
MAT	-0.013	0.0067	-1.9307	0.06
MAP	-0.0004	0.0005	-0.6438	0.523
Soil pH	0.06	0.1158	0.5179	0.6071
Soil clay content	0.014	0.0206	0.6811	0.4994
Functional tree type	-0.3293	0.2255	-1.46	0.1514
Stand age	0.0087	0.0046	1.9085	0.0629
Smooth term	Est. DF	Ref. DF	F-value	P-value
Stem density	1.9635	1.9987	15.0275	0
	Estimate	SE	t-value	P-value
(Intercept)	-5.0605	2.2489	-2.2503	0.0295
Bacteria PCoA2	-1.7918	1.1152	-1.6067	0.1153
N deposition	0.8453	0.3125	2.7045	0.0097
Mineral N stock	0.4899	0.1258	3.8949	0.0003
MAT	-0.0139	0.0067	-2.0739	0.044
MAP	-0.0007	0.0006	-1.1366	0.2619
Soil pH	0.0441	0.1139	0.3869	0.7007
Soil clay content	0.0155	0.0202	0.7649	0.4484
Functional tree type	-0.5516	0.2619	-2.1057	0.041
Stand age	0.007	0.0039	1.7948	0.0795
Smooth term	Est. DF	Ref. DF	F-value	P-value
Stem density	1.9544	1.9979	12.9314	0

## Sheet: Supplementary Data 2
Species	log2FoldChange	P-value	Forest type	Guild
Inocybe subnudipes	-20.4661	2.08e-34	Conifers	Ectomycorrhizal
Inocybe assimilata	-8.99667	7.22e-08	Conifers	Ectomycorrhizal
Cortinarius evernius	-8.01415	1.59e-06	Conifers	Ectomycorrhizal
Russula spp	-6.60293	1.34e-06	Broadleaves	Ectomycorrhizal
Cortinarius spp	-6.51091	8.61e-05	Conifers	Ectomycorrhizal
Inocybe pseudoteraturgus	-5.5129	0.00046289	Conifers	Ectomycorrhizal
Russula albonigra	-5.33258	0.00137793	Conifers	Ectomycorrhizal
Cortinarius acetosus	-5.06918	0.00224173	Conifers	Ectomycorrhizal
Russula risigallina	-5.04881	1.43e-06	Broadleaves	Ectomycorrhizal
Cortinarius stillatitius	-5.02889	0.00253032	Conifers	Ectomycorrhizal
Russula badia	-4.81152	6.43e-07	Broadleaves	Ectomycorrhizal
Cortinarius obtusus	-4.80895	2.61e-05	Broadleaves	Ectomycorrhizal
Russula badia iso 2	-4.5621	0.00031882	Broadleaves	Ectomycorrhizal
Russula decipiens	-4.29343	0.0092955	Broadleaves	Ectomycorrhizal
Inocybe spp	-4.23432	0.00036299	Broadleaves	Ectomycorrhizal
Sebacina spp	-4.22399	0.0100736	Broadleaves	Ectomycorrhizal
Tomentella stuposa	-4.21903	2.42e-05	Broadleaves	Ectomycorrhizal
Inocybe mixtilis	-4.08355	0.00739393	Broadleaves	Ectomycorrhizal
Laccaria angustilamella	-3.88082	9.12e-05	Broadleaves	Ectomycorrhizal
Tomentella spp	-3.66847	0.00522849	Broadleaves	Ectomycorrhizal
Russula atropurpurea	-3.20325	0.00040618	Broadleaves	Ectomycorrhizal
Russula variata	-3.17333	0.00016321	Broadleaves	Ectomycorrhizal
Tricholoma sulphureum	-2.95253	0.010529	Broadleaves	Ectomycorrhizal
Amanita fulva	-2.83427	0.00267766	Conifers	Ectomycorrhizal
Hygrophorus eburneus	-2.51997	0.00895982	Broadleaves	Ectomycorrhizal
Russula spp	-2.25787	0.00787561	Broadleaves	Ectomycorrhizal
Russula nigricans	1.53639	0.0112256	Broadleaves	Ectomycorrhizal
Mortierella horticola	2.16506	0.00058828	Broadleaves	Endophyte
Trichoderma viride	2.20735	0.00713229	Broadleaves	Endophyte
Trichoderma koningii	2.28001	0.00593339	Broadleaves	Endophyte
Mortierella amoeboidea	2.32974	0.00383891	Broadleaves	Endophyte
Trichoderma citrinoviride	3.10661	0.00894941	Broadleaves	Endophyte
Hygrophorus spp	3.25961	0.00346884	Broadleaves	Ectomycorrhizal
Russula spp	3.48953	0.00229956	Broadleaves	Ectomycorrhizal
unidentified	3.50042	0.00147004	Broadleaves	Ectomycorrhizal
unidentified	3.59758	0.00221873	Broadleaves	Ectomycorrhizal
Mortierella sclerotiella	3.6444	0.00623677	Conifers	Endophyte
Mortierella basiparvispora	3.69869	6.59e-06	Broadleaves	Endophyte
Piloderma sphaerosporum1	3.95883	6.91e-07	Broadleaves	Ectomycorrhizal
Tricholoma fucatum	3.99769	0.00039511	Broadleaves	Ectomycorrhizal
Tylopilus felleus	4.60507	5.32e-05	Broadleaves	Ectomycorrhizal
Fusarium salinense	4.90786	0.00318422	Conifers	Endophyte
Lactarius rufus	4.95573	1.37e-05	Broadleaves	Ectomycorrhizal
Geopora cooperi	4.99747	0.00266752	Conifers	Ectomycorrhizal
Inocybe umbrinella	5.1593	0.00144652	Broadleaves	Ectomycorrhizal
Cortinarius fragrantissimus	5.40358	1.47e-06	Broadleaves	Ectomycorrhizal
Russula spp	5.75914	2.85e-06	Broadleaves	Ectomycorrhizal
Russula recondita	6.26451	6.58e-06	Broadleaves	Ectomycorrhizal
Russula paludosa	6.39689	2.27e-06	Broadleaves	Ectomycorrhizal
Russula spp	7.90636	9.54e-08	Broadleaves	Ectomycorrhizal
Russula parazurea	8.33166	6.38e-07	Conifers	Ectomycorrhizal
Sebacina spp	10.1814	1.01e-09	Conifers	Ectomycorrhizal
1This species has been often thought to be a conifer specialist, though it was detected here in soils of fast-growing broadleaf forests.

## Sheet: Supplementary Data 3
Parametric terms	Estimate	SE	t-value	P-value
(Intercept)	8.45785	2.9297	2.887	0.005584
Fungal PCoA1	0.0101043	1.16003	0.009	0.993082
N deposition	-0.724278	0.451083	-1.606	0.114186
MAT	-0.0040136	0.0087784	-0.457	0.649351
MAP	0.0006538	0.0004898	1.335	0.188
Soil pH	-0.520834	0.148961	-3.496	0.000951
Tree Type	1.02589	0.296142	3.464	0.001049
Stand age	0.0063181	0.0056356	1.121	0.267206
Smooth terms	Est. DF	Ref. DF	F-value	P-value
Stem density	1	1	0.893	0.349
Parametric terms	Estimate	SE	t-value	P-value
(Intercept)	8.72	2.47	3.537	0.000845
Fungal PCoA2	4.15	1.09	3.804	0.000367
N deposition	-0.926	0.387	-2.395	0.020152
MAT	-1.04e-05	0.00776	-0.001	0.998933
MAP	0.0012	0.000453	2.638	0.010901
Soil pH	-0.398	0.137	-2.911	0.005238
Tree Type	0.778	0.27	2.88	0.005711
Stand age	0.0068	0.00471	1.442	0.15507
Smooth terms	Est. DF	Ref. DF	F-value	P-value
Stem density	1.478	1.728	2.258	0.208
Parametric terms	Estimate	SE	t-value	P-value
(Intercept)	9.31674	2.33409	3.992	0.000244
Bacterial PCoA1	-3.28944	0.825566	-3.984	0.000249
N deposition	-1.09422	0.342383	-3.196	0.002573
MAT	0.0117145	0.0077644	1.509	0.138475
MAP	0.0022127	0.0006582	3.362	0.001606
Soil pH	-0.499368	0.163764	-3.049	0.003865
Tree Type	0.75565	0.272026	2.778	0.007998
Stand age	-0.0010066	0.00448	-0.225	0.823251
Smooth terms	Est. DF	Ref. DF	F-value	P-value
Stem density	1.763	1.944	1.685	0.193
Parametric terms	Estimate	SE	t-value	P-value
(Intercept)	10.4999	2.69733	3.893	0.000329
Bacterial PCoA2	1.6043	1.70088	0.943	0.350668
N deposition	-0.67526	0.385536	-1.751	0.08676
MAT	-0.0065314	0.0088266	-0.74	0.463213
MAP	0.0002102	0.0007428	0.283	0.778452
Soil pH	-0.7745	0.162889	-4.755	2.12e-05
Tree Type	0.998843	0.306402	3.26	0.002142
Stand age	0.0025038	0.0050868	0.492	0.624985
Smooth terms	Est. DF	Ref. DF	F-value	P-value
Stem density	1.548	1.796	0.437	0.569
Parametric terms	Estimate	SE	t-value	P-value
(Intercept)	12.6628	2.59845	4.873	1e-05
	-0.0015802	0.0005747	-2.75	0.008096
Fungal richness
N deposition	-0.6831	0.403704	-1.692	0.096394
MAT	-0.0006394	0.0081872	-0.078	0.938035
MAP	0.0007257	0.0004523	1.605	0.114424
Soil pH	-0.396252	0.14623	-2.71	0.009004
Tree Type	1.01	0.274682	3.677	0.000545
Stand age	0.0062393	0.0049641	1.257	0.214202
Smooth terms	Est. DF	Ref. DF	F-value	P-value
Stem density	1	1	3.375	0.0717
Parametric terms	Estimate	SE	t-value	P-value
(Intercept)	16.0011	2.46183	6.5	6.09e-08
Bacterial richness	-0.0011096	0.0003536	-3.138	0.003023
N deposition	-0.886324	0.351164	-2.524	0.01527
MAT	0.00645	0.0077842	0.829	0.411782
MAP	0.0017709	0.00066	2.683	0.010222
Soil pH	-0.60378	0.16615	-3.634	0.000724
Tree Type	0.968973	0.279141	3.471	0.001169
Stand age	0.0020818	0.0046136	0.451	0.654033
Smooth terms	Est. DF	Ref. DF	F-value	P-value
Stem density	1.795	1.958	1.88	0.154

## Sheet: Supplementary Data 4
Organic horizon
Parametric terms	Estimate	SE	t-value	p-value
(Intercept)	-0.102689	0.0742421	-1.383	0.169139
Tree growth	-0.0692809	0.262205	-0.264	0.792053
N deposition	-0.003442	0.0043037	-0.8	0.425386
MAT	0.0006451	0.0003662	1.762	0.08063
MAP	-0.102689	0.0742421	-1.383	0.169139
Soil pH	-0.808572	0.103462	-7.815	2.17e-12
Tree type	0.75602	0.197252	3.833	0.000202
Stand age	0.0028455	0.0030396	0.936	0.351048
Smooth term(s)
	Est. DF	Ref. DF	F-value	p-value
Stem density	1	1	0.653	0.421
Parametric terms	Estimate	SE	t-value	p-value
(Intercept)	6.20377	1.84434	3.364	0.00103
Tree biomass	-0.0845336	0.0863322	-0.979	0.32944
N deposition	-0.0849228	0.26355	-0.322	0.74783
MAT	-0.0037166	0.0043166	-0.861	0.39094
MAP	0.0006051	0.0003654	1.656	0.10027
Soil pH	-0.802269	0.104403	-7.684	4.34e-12
Tree type	0.796618	0.193562	4.116	7.05e-05
Stand age	0.00341	0.0032094	1.063	0.2901
Smooth term(s)
	Est. DF	Ref. DF	F-value	p-value
Stem density	1.043	1.084	2.791	0.1
Mineral horizon
Parametric terms	Estimate	SE	t-value	p-value
(Intercept)	3.36825	0.967342	3.482	0.000686
Tree growth	0.0875383	0.0442025	1.98	0.049853
N deposition	-0.117453	0.15197	-0.773	0.441054
MAT	0.0016615	0.0023043	0.721	0.472209
MAP	0.0004913	0.000193	2.546	0.012111
Soil clay content	0.0119501	0.0054628	2.188	0.030562
Stem density	0.0003157	0.0002787	1.133	0.259459
Tree type	0.0066204	0.0984938	0.067	0.946517
Stand age	-0.0008089	0.0017214	-0.47	0.639236
Smooth term(s)
	Est. DF	Ref. DF	F-value	p-value
Soil pH	1.868	1.983	3.454	0.0417
Parametric terms	Estimate	SE	t-value	p-value
(Intercept)	2.72035	0.940503	2.892	0.00451
Tree biomass	0.0532056	0.060524	0.879	0.38104
N deposition	-0.0653558	0.152273	-0.429	0.66851
MAT	0.0015197	0.0023335	0.651	0.51608
MAP	0.0005408	0.0001934	2.796	0.00599
Soil clay content	0.0128536	0.0055579	2.313	0.0224
Stem density	0.0006786	0.0002401	2.827	0.00548
Tree type	-0.030895	0.0977456	-0.316	0.75247
Stand age	-0.0012727	0.0018476	-0.689	0.49221
Smooth term(s)
	Est. DF	Ref. DF	F-value	p-value
Soil pH	1.84	1.975	2.91	0.075

## Sheet: Supplementary Data 5
Species	log2FoldChange	SE	P-value	Abbreviated FunGuild assignment
Russula spp	-6.291	1.466	1.78e-05	Ectomycorrhizal
Spizellomyces spp	-6.291	1.466	1.78e-05	PP-U Parasite-U Saprotroph
Pyrenochaeta spp	-6.267	1.466	1.91e-05	PP-W Saprotroph
Lophiostoma spp	-6.267	1.466	1.91e-05	U Saprotroph
Stagonosporopsis valerianellae	-6.245	1.465	2.03e-05	PP
Ascochyta herbicola	-6.245	1.465	2.03e-05	PP
Bullera unica	-6.224	1.465	2.15e-05	na
Geastrum marginatum	-6.224	1.465	2.15e-05	U Saprotroph
Parasola schroeteri	-6.205	1.465	2.27e-05	U Saprotroph
Tuber spp	-6.205	1.465	2.27e-05	Ectomycorrhizal
Trechispora spp	-6.188	1.464	2.38e-05	W Saprotroph
Xylariales spp	-6.185	1.464	2.39e-05	na
Peziza ostracoderma	-6.156	1.464	2.6e-05	Dung Saprotroph-Ectomycorrhizal-U Saprotroph
Humicola olivacea	-6.141	1.463	2.71e-05	na
Naganishia antarctica	-6.127	1.463	2.82e-05	na
Naganishia cerealis	-6.102	1.463	3.03e-05	na
Fusarium longipes	-6.102	1.463	3.03e-05	AP-Endophyte-Lichen Parasite-PP-Saprotroph-W Saprotroph
Ceratobasidium spp	-6.102	1.463	3.03e-05	Endomycorrhizal-PP-U Saprotroph
Xenodidymella humicola	-6.09	1.463	3.14e-05	AP-PP-U Saprotroph
Didymella arachidicola	-6.057	1.462	3.44e-05	AP-PP-U Saprotroph
Condenascus tortuosus	-6.01	1.462	3.94e-05	na
Tomentella spp	-5.993	1.462	4.13e-05	Ectomycorrhizal
Lepiota subincarnata	-5.978	1.462	4.32e-05	U Saprotroph
Paraphoma rhaphiolepidis	-5.963	1.461	4.5e-05	Fungal Parasite-PP-Plant Saprotroph
Stachybotryaceae	-5.956	1.461	4.59e-05	na
Peziza succosa	-5.942	1.461	4.77e-05	Dung Saprotroph-Ectomycorrhizal-U Saprotroph
Hormonema	-5.937	1.461	4.84e-05	U Saprotroph
Peziza spp	-5.899	1.461	5.38e-05	Dung Saprotroph-Ectomycorrhizal-U Saprotroph
Amphinema spp	-5.852	1.46	6.12e-05	Ectomycorrhizal
Inocybe quietiodor	-5.8	1.46	7.08e-05	Ectomycorrhizal
Herpotrichiellaceae	-5.789	1.46	7.31e-05	AP-Fungal Parasite-U Saprotroph
Hormonema viticola	-5.75	1.459	8.14e-05	U Saprotroph
Tomentella spp	-5.653	1.291	1.19e-05	Ectomycorrhizal
Thelephoraceae	-5.62	1.458	0.000116153	Ectomycorrhizal-U Saprotroph
Lambertella palmeri	-5.591	1.458	0.000125893	U Saprotroph
Unknown	-5.418	1.411	0.000122837	na
Thelephoraceae spp	-5.354	1.015	1.32e-07	Ectomycorrhizal-U Saprotroph
Russula integriformis	-5.284	0.855	6.52e-10	Ectomycorrhizal
Amanita supravolvata	-5.278	0.91	6.77e-09	Ectomycorrhizal-U Saprotroph
Trichoderma stromaticum	-5.191	1.004	2.32e-07	AP-Endophyte-Epiphyte-Fungal Parasite-PP-W Saprotroph
Lactifluus rugatus	-4.777	1.455	0.00102801	na
Lecythophora spp	-4.69	1.455	0.00126435	Endophyte
Ceratobasidiaceae spp	-4.528	1.461	0.00193893	Endomycorrhizal-PP-U Saprotroph
Clitocybe metachroa	-4.331	0.935	3.61e-06	NULL
Tricholoma album	-4.306	0.945	5.21e-06	Ectomycorrhizal-Fungal Parasite
Mucor hiemalis	-4.003	0.957	2.87e-05	na
Penicillium glandicola	-3.99	1.02	9.19e-05	na
Pestalotiopsis spp	-3.756	1.095	0.000602689	PP
Alternaria terricola	-3.509	1.201	0.00348791	AP-Endophyte-PP-W Saprotroph
Tephrocybella constrictospora	-3.331	0.875	0.000140591	Ectomycorrhizal-Fungal Pathogen-U Saprotroph
Penicillium sacculum	-3.292	1.178	0.00518652	na
Hysterangium spp	-3.244	0.954	0.00066829	Ectomycorrhizal
Tomentella fuscocinerea	-3.128	0.728	1.74e-05	Ectomycorrhizal
Inocybe spp	-3.127	1.113	0.00496953	Ectomycorrhizal
Sebacina spp	-3.108	1.057	0.00326727	Ectomycorrhizal
Craterellus calicornucopioides	-3.043	0.754	5.37e-05	Ectomycorrhizal
Mycena pelianthina	-3	1.07	0.00505707	Leaf Saprotroph-PP-Saprotroph-W Saprotroph
Amanita gemmata	-2.953	0.883	0.000825431	Ectomycorrhizal-U Saprotroph
Tomentella stuposa	-2.921	0.706	3.49e-05	Ectomycorrhizal
Lactarius pallidus	-2.897	0.584	6.99e-07	Ectomycorrhizal
Russula badia	-2.835	0.622	5.16e-06	Ectomycorrhizal
Clavulina spp	-2.772	0.834	0.000883849	Ectomycorrhizal
Tolypocladium cylindrosporum	-2.566	0.784	0.00107197	AP- Endophyte-Fungal Parasite
Anthopsis spp	-2.517	0.875	0.00399871	AP-U Saprotroph
Absidia cylindrospora	-2.513	0.769	0.00108471	U Saprotroph
Elaphomyces spp	-2.467	0.874	0.00473403	Ectomycorrhizal
Talaromyces albobiverticillius	-2.331	0.708	0.000996651	U Saprotroph
Russula badia	-2.139	0.574	0.000194028	Ectomycorrhizal
Lactarius chrysorrheus	-2.062	0.715	0.00394698	Ectomycorrhizal
Tricholoma sulphureum	-2.008	0.635	0.00155923	Ectomycorrhizal-Fungal Parasite
Mortierella spp	-1.988	0.666	0.00282925	Endophyte-Litter Saprotroph-S Saprotroph-U Saprotroph
Clavulina coralloides	-1.848	0.567	0.00112231	Ectomycorrhizal
Tomentella punicea	-1.654	0.57	0.00372616	Ectomycorrhizal
Mortierella spp	-1.425	0.496	0.00403391	Endophyte-Litter Saprotroph-S Saprotroph-U Saprotroph
Umbelopsis changbaiensis	-1.066	0.377	0.00474208	U Saprotroph
Mortierella gemmifera	1.247	0.429	0.00367688	Endophyte-Litter Saprotroph-S Saprotroph-U Saprotroph
Mortierella angusta	1.292	0.455	0.00454013	Endophyte-Litter Saprotroph-S Saprotroph-U Saprotroph
Unknown	1.342	0.424	0.00156768	na
Mortierella spp	1.386	0.381	0.000270089	Endophyte-Litter Saprotroph-S Saprotroph-U Saprotroph
Umbelopsis ramanniana	1.409	0.461	0.00222372	U Saprotroph
Hymenoscyphus spp	1.837	0.633	0.00372778	Bryophyte Parasite-Ectomycorrhizal-Ericoid Mycorrhizal-U Saprotroph
Leptodontidium spp	1.945	0.662	0.0033057	Endophyte
Zoopagales spp	1.988	0.59	0.000759142	na
Russula emetica	2.064	0.68	0.0024125	Ectomycorrhizal
Xerocomellus pruinatus	2.064	0.539	0.000127637	Ectomycorrhizal-Fungal Parasite-Plant Saprotroph-W Saprotroph
Chaetosphaeria spp	2.15	0.485	9.36e-06	Plant Saprotroph-W Saprotroph
Megacollybia platyphylla	2.257	0.708	0.00142888	U Saprotroph
Cladophialophora spp	2.272	0.573	7.29e-05	U Saprotroph
Trichoderma asperellum	2.276	0.43	1.17e-07	AP-Endophyte-Epiphyte-Fungal Parasite-PP-W Saprotroph
Russula brunneoviolacea	2.292	0.645	0.00037873	Ectomycorrhizal
Amanita fulva	2.329	0.576	5.28e-05	Ectomycorrhizal-U Saprotroph
Mortierella amoeboidea	2.485	0.817	0.00235403	Endophyte-Litter Saprotroph-S Saprotroph-U Saprotroph
Russula risigallina	2.546	0.915	0.00540476	Ectomycorrhizal
Lycoperdon excipuliforme	2.851	0.668	1.95e-05	Total Mix
Oidiodendron spp	2.945	0.827	0.000370768	Ericoid Mycorrhizal
Elaphomyces muricatus	3.026	0.891	0.000686574	Ectomycorrhizal
Russula cyanoxantha	3.069	0.896	0.0006153	Ectomycorrhizal
Inocybe spp	3.207	0.745	1.68e-05	Ectomycorrhizal
Scleroderma citrinum	3.669	0.716	2.95e-07	Ectomycorrhizal
Clitocybe gibba	3.851	1.033	0.000192579	na
Melanogaster ambiguus	3.952	1.397	0.00467035	Ectomycorrhizal
Uzbekistanica rosae-hissaricae	4.015	1.39	0.00386434	W Saprotroph
Gymnopus confluens	4.061	1.394	0.00358048	W Saprotroph
Sebacina spp	4.1	1.228	0.000838407	Ectomycorrhizal
Inocybe posterula	4.236	1.257	0.000753792	Ectomycorrhizal
Sebacina spp	4.506	1.452	0.00191051	Ectomycorrhizal
Tomentella spp	4.53	1.453	0.00182734	Ectomycorrhizal
Phaeoclavulina flaccida	4.557	1.427	0.00140625	Ectomycorrhizal
Russula nigrovirens	4.59	1.453	0.0015821	Ectomycorrhizal
Penicillium virgatum	4.59	1.409	0.00112405	na
Otidea bufonia	4.709	1.452	0.00118353	Dung Saprotroph-Ectomycorrhizal-U Saprotroph
Tomentella spinosispora	4.827	1.452	0.000884422	Ectomycorrhizal
Tomentella spp	4.86	1.452	0.000814321	Ectomycorrhizal
Sebacina spp	4.868	1.452	0.000798265	Ectomycorrhizal
Gomphaceae spp	4.869	1.452	0.000796045	Ectomycorrhizal-U Saprotroph-W Saprotroph
Inocybe spp	4.905	1.451	0.00072665	Ectomycorrhizal
Ramariopsis spp	5.057	1.451	0.000493262	U Saprotroph
Clavariaceae	5.108	1.451	0.000431019	Lichenized-U Saprotroph
Ramariopsis crocea	5.201	1.342	0.000105959	U Saprotroph
	5.4	1.449	0.000194677	Ectomycorrhizal
Inocybe mixtilis

## Sheet: Supplementary Data 6
Sample	Sequences	Group
1	125496	Bacteria
2	41806	Bacteria
3	60524	Bacteria
4	19731	Bacteria
5	135747	Bacteria
6	70012	Bacteria
7	104612	Bacteria
8	56263	Bacteria
9	59412	Bacteria
10	50359	Bacteria
11	77782	Bacteria
12	85298	Bacteria
13	87497	Bacteria
14	146548	Bacteria
15	150583	Bacteria
16	85918	Bacteria
17	77591	Bacteria
18	72250	Bacteria
19	94442	Bacteria
20	77825	Bacteria
21	74355	Bacteria
22	80661	Bacteria
23	74963	Bacteria
24	109878	Bacteria
25	51937	Bacteria
26	91223	Bacteria
27	45858	Bacteria
28	46271	Bacteria
29	84525	Bacteria
30	83926	Bacteria
31	82132	Bacteria
32	102814	Bacteria
33	65185	Bacteria
34	95729	Bacteria
35	90691	Bacteria
36	153530	Bacteria
37	70952	Bacteria
38	58461	Bacteria
39	52221	Bacteria
40	64789	Bacteria
41	70887	Bacteria
42	110122	Bacteria
43	53578	Bacteria
44	105122	Bacteria
45	86652	Bacteria
46	65397	Bacteria
47	76399	Bacteria
48	17913	Bacteria
49	109333	Bacteria
50	170684	Bacteria
51	37476	Bacteria
52	90602	Bacteria
53	29309	Bacteria
54	53997	Bacteria
55	61461	Bacteria
56	93896	Bacteria
57	96329	Bacteria
58	84598	Bacteria
59	32840	Bacteria
60	97827	Bacteria
61	82072	Bacteria
62	36817	Bacteria
63	66982	Bacteria
64	70324	Bacteria
65	88642	Bacteria
66	89023	Bacteria
67	83410	Bacteria
68	83599	Bacteria
69	104979	Bacteria
70	95724	Bacteria
71	94771	Bacteria
72	77333	Bacteria
73	92384	Bacteria
74	93210	Bacteria
75	94090	Bacteria
76	100739	Bacteria
77	73465	Bacteria
78	66379	Bacteria
79	88751	Bacteria
80	100655	Bacteria
81	79730	Bacteria
82	89573	Bacteria
83	113861	Bacteria
84	72173	Bacteria
85	112691	Bacteria
86	108880	Bacteria
87	93628	Bacteria
88	92077	Bacteria
89	57593	Bacteria
90	59096	Bacteria
91	89191	Bacteria
92	74793	Bacteria
93	84737	Bacteria
94	43733	Bacteria
95	60925	Bacteria
96	60573	Bacteria
97	60521	Bacteria
98	48978	Bacteria
99	89748	Bacteria
100	69292	Bacteria
101	132118	Bacteria
102	38874	Bacteria
103	101405	Bacteria
104	70862	Bacteria
105	14500	Bacteria
106	33428	Bacteria
107	49173	Bacteria
108	78604	Bacteria
109	64585	Bacteria
110	117121	Bacteria
111	71353	Bacteria
112	105235	Bacteria
113	37477	Bacteria
114	76907	Bacteria
115	96300	Bacteria
116	62138	Bacteria
117	68701	Bacteria
118	65321	Bacteria
119	67276	Bacteria
120	111749	Bacteria
121	77416	Bacteria
122	117503	Bacteria
123	86802	Bacteria
124	11859	Bacteria
125	91305	Bacteria
126	75921	Bacteria
127	63762	Bacteria
128	96413	Bacteria
129	85701	Bacteria
130	36334	Bacteria
131	109207	Bacteria
132	59436	Bacteria
133	59417	Bacteria
134	62945	Bacteria
135	311215	Bacteria
136	91335	Bacteria
137	30502	Bacteria
138	45984	Bacteria
139	124098	Bacteria
140	23935	Bacteria
141	70398	Bacteria
142	91773	Bacteria
143	56084	Bacteria
144	63849	Bacteria
145	47392	Bacteria
146	72494	Bacteria
147	48150	Bacteria
148	122666	Bacteria
149	113343	Bacteria
150	52220	Bacteria
151	92732	Bacteria
152	52746	Bacteria
153	51505	Bacteria
154	49729	Bacteria
155	62246	Bacteria
156	55521	Bacteria
157	160373	Bacteria
158	65915	Bacteria
159	101488	Bacteria
160	62498	Bacteria
161	67085	Bacteria
162	93476	Bacteria
163	103167	Bacteria
164	141809	Bacteria
165	56664	Bacteria
166	124159	Bacteria
167	69605	Bacteria
168	41084	Bacteria
169	64957	Bacteria
170	70480	Bacteria
171	60094	Bacteria
172	82869	Bacteria
173	92807	Bacteria
174	113519	Bacteria
175	81685	Bacteria
176	122747	Bacteria
177	100865	Bacteria
178	67102	Bacteria
179	67784	Bacteria
180	95992	Bacteria
181	64300	Bacteria
182	86789	Bacteria
183	70557	Bacteria
184	77932	Bacteria
185	60079	Bacteria
186	83133	Bacteria
187	51291	Bacteria
188	87262	Bacteria
189	135995	Bacteria
190	118322	Bacteria
191	96286	Bacteria
192	106435	Bacteria
193	141752	Bacteria
194	96708	Bacteria
195	63710	Bacteria
196	88973	Bacteria
197	107591	Bacteria
198	120521	Bacteria
199	46055	Bacteria
200	59645	Bacteria
201	79479	Bacteria
202	95954	Bacteria
203	50084	Bacteria
204	100462	Bacteria
205	266900	Bacteria
206	75305	Bacteria
207	134974	Bacteria
208	128017	Bacteria
209	91330	Bacteria
210	237708	Bacteria
211	111562	Bacteria
212	132311	Bacteria
213	266926	Bacteria
214	71610	Bacteria
215	104898	Bacteria
216	33046	Bacteria
217	8542	Bacteria
218	97041	Bacteria
219	140089	Bacteria
220	38337	Bacteria
221	35185	Bacteria
222	147235	Bacteria
223	101653	Bacteria
224	86539	Bacteria
225	109556	Bacteria
226	70941	Bacteria
227	78504	Bacteria
228	79280	Bacteria
229	57909	Bacteria
230	49087	Bacteria
231	213848	Bacteria
232	40238	Bacteria
233	633374	Bacteria
234	129609	Bacteria
235	91898	Bacteria
236	41057	Bacteria
237	74508	Bacteria
238	40640	Bacteria
239	13912	Bacteria
240	67859	Bacteria
241	125083	Bacteria
242	101957	Bacteria
243	76990	Bacteria
244	310360	Bacteria
245	135050	Bacteria
246	49195	Bacteria
247	103829	Bacteria
248	441495	Bacteria
249	209012	Bacteria
250	711698	Bacteria
251	225890	Bacteria
252	1338560	Bacteria
253	147260	Bacteria
254	48070	Bacteria
255	312697	Bacteria
256	137121	Bacteria
257	107537	Bacteria
258	55879	Bacteria
259	80924	Bacteria
260	61973	Bacteria
261	67940	Bacteria
262	96189	Bacteria
263	103171	Bacteria
264	125405	Bacteria
265	99345	Bacteria
266	90087	Bacteria
267	101266	Bacteria
268	79458	Bacteria
269	158983	Bacteria
270	98957	Bacteria
271	110590	Bacteria
272	104613	Bacteria
273	88637	Bacteria
274	120322	Bacteria
275	96276	Bacteria
276	106931	Bacteria
277	118015	Bacteria
278	116657	Bacteria
279	109175	Bacteria
280	48020	Bacteria
281	125922	Bacteria
282	107137	Bacteria
283	76056	Bacteria
284	61629	Bacteria
285	104054	Bacteria
286	94738	Bacteria
287	66093	Bacteria
288	80776	Bacteria
289	119828	Bacteria
290	80851	Bacteria
291	36506	Bacteria
292	87456	Bacteria
293	73691	Bacteria
294	58215	Bacteria
295	86778	Bacteria
296	44203	Bacteria
297	94355	Bacteria
298	38306	Bacteria
299	73224	Bacteria
300	33560	Bacteria
301	73575	Bacteria
302	100584	Bacteria
303	70055	Bacteria
304	38653	Bacteria
305	76212	Bacteria
306	109864	Bacteria
307	58554	Bacteria
308	74734	Bacteria
309	89521	Bacteria
310	84730	Bacteria
311	65275	Bacteria
312	69046	Bacteria
313	116432	Bacteria
314	109976	Bacteria
315	78980	Bacteria
316	99204	Bacteria
317	120965	Bacteria
318	25301	Bacteria
319	104816	Bacteria
320	124057	Bacteria
321	98088	Bacteria
322	105483	Bacteria
323	216936	Bacteria
324	205768	Bacteria
325	86221	Bacteria
326	115870	Bacteria
327	201075	Bacteria
328	56445	Bacteria
329	63720	Bacteria
330	91787	Bacteria
331	139614	Bacteria
332	79018	Bacteria
333	45960	Bacteria
334	59075	Bacteria
335	199972	Bacteria
336	92779	Bacteria
337	127807	Bacteria
338	122654	Bacteria
339	9461	Bacteria
340	66417	Bacteria
341	51050	Bacteria
342	100270	Bacteria
343	16091	Bacteria
344	58878	Bacteria
345	73885	Bacteria
346	85980	Bacteria
347	97369	Bacteria
348	171437	Bacteria
349	71381	Bacteria
350	47455	Bacteria
351	53465	Bacteria
352	121123	Bacteria
353	152186	Bacteria
354	110555	Bacteria
355	83747	Bacteria
356	155355	Bacteria
357	161067	Bacteria
358	33651	Bacteria
359	59795	Bacteria
360	102002	Bacteria
361	31721	Bacteria
362	24460	Bacteria
363	49066	Bacteria
364	62197	Bacteria
365	75969	Bacteria
366	71971	Bacteria
367	20333	Bacteria
368	51551	Bacteria
369	49778	Bacteria
370	73152	Bacteria
371	116946	Bacteria
372	46224	Bacteria
373	26067	Bacteria
374	66743	Bacteria
375	64310	Bacteria
376	72043	Bacteria
377	67852	Bacteria
378	189879	Bacteria
379	138813	Bacteria
380	37796	Bacteria
381	136523	Bacteria
382	135880	Bacteria
383	74338	Bacteria
384	182404	Bacteria
385	97233	Bacteria
386	61107	Bacteria
387	77406	Bacteria
388	78578	Bacteria
389	69430	Bacteria
390	67351	Bacteria
391	60665	Bacteria
392	45143	Bacteria
393	21215	Bacteria
394	38654	Bacteria
395	122608	Bacteria
396	105125	Bacteria
397	94796	Bacteria
398	87618	Bacteria
399	47039	Bacteria
400	111054	Bacteria
401	76728	Bacteria
402	6982	Bacteria
403	73643	Bacteria
404	47474	Bacteria
405	46526	Bacteria
406	65380	Bacteria
407	36492	Bacteria
408	69814	Bacteria
409	99091	Bacteria
410	73159	Bacteria
411	36089	Bacteria
412	45775	Bacteria
413	31874	Bacteria
414	86866	Bacteria
415	89693	Bacteria
416	51940	Bacteria
417	100956	Bacteria
418	68534	Bacteria
419	16360	Bacteria
420	91498	Bacteria
421	184172	Bacteria
422	68084	Bacteria
423	110528	Bacteria
424	30274	Bacteria
425	13329	Bacteria
426	104055	Bacteria
427	89751	Bacteria
428	75281	Bacteria
429	47253	Bacteria
430	143780	Bacteria
431	115131	Bacteria
432	74944	Bacteria
433	67971	Bacteria
434	116177	Bacteria
435	123426	Bacteria
436	46022	Bacteria
437	31988	Bacteria
438	30837	Bacteria
439	28281	Bacteria
440	56768	Bacteria
441	60772	Bacteria
442	23534	Bacteria
443	64551	Bacteria
444	47299	Bacteria
445	68326	Bacteria
446	81434	Bacteria
447	67576	Bacteria
448	29342	Bacteria
449	10158	Bacteria
450	61956	Bacteria
451	91093	Bacteria
452	24104	Bacteria
453	23264	Bacteria
454	86707	Bacteria
455	6547	Bacteria
456	121370	Bacteria
457	46403	Bacteria
458	36552	Bacteria
459	25171	Bacteria
460	79840	Bacteria
461	99351	Bacteria
462	63730	Bacteria
463	34500	Bacteria
464	88402	Bacteria
465	110709	Bacteria
466	111317	Bacteria
467	60149	Bacteria
468	65636	Bacteria
469	22037	Bacteria
470	34825	Bacteria
471	129513	Bacteria
472	68872	Bacteria
473	97138	Bacteria
474	51996	Bacteria
475	11568	Bacteria
476	18282	Bacteria
477	39531	Bacteria
478	54554	Bacteria
479	63147	Bacteria
480	63137	Bacteria
481	73072	Bacteria
482	24224	Bacteria
483	33344	Bacteria
484	13085	Bacteria
485	33925	Bacteria
486	25025	Bacteria
487	35658	Bacteria
488	28263	Bacteria
489	71465	Bacteria
490	89820	Bacteria
491	67781	Bacteria
492	37122	Bacteria
493	34033	Bacteria
494	21053	Bacteria
495	22553	Bacteria
496	42108	Bacteria
497	79582	Bacteria
498	117662	Bacteria
499	25300	Bacteria
500	57957	Bacteria
501	13101	Bacteria
502	46729	Bacteria
503	38801	Bacteria
504	9890	Bacteria
505	22844	Bacteria
506	71581	Bacteria
507	18212	Bacteria
508	38711	Bacteria
509	24941	Bacteria
510	10048	Bacteria
511	41803	Bacteria
512	12658	Bacteria
513	13959	Bacteria
514	5758	Bacteria
515	20771	Bacteria
516	69708	Bacteria
517	55400	Bacteria
518	26828	Bacteria
519	51441	Bacteria
520	44652	Bacteria
521	27058	Bacteria
522	37724	Bacteria
1	15475	Fungi
2	4660	Fungi
3	6381	Fungi
4	1719	Fungi
5	12794	Fungi
6	12080	Fungi
7	9220	Fungi
8	2450	Fungi
9	10137	Fungi
10	12254	Fungi
11	10828	Fungi
12	2639	Fungi
13	12067	Fungi
14	2641	Fungi
15	7327	Fungi
16	2094	Fungi
17	9636	Fungi
18	4818	Fungi
19	11429	Fungi
20	13846	Fungi
21	10424	Fungi
22	3355	Fungi
23	2168	Fungi
24	10708	Fungi
25	1996	Fungi
26	1287	Fungi
27	12537	Fungi
28	10608	Fungi
29	7188	Fungi
30	10475	Fungi
31	21452	Fungi
32	11958	Fungi
33	4906	Fungi
34	4385	Fungi
35	7670	Fungi
36	8131	Fungi
37	13498	Fungi
38	8137	Fungi
39	5814	Fungi
40	7829	Fungi
41	7724	Fungi
42	3107	Fungi
43	1345	Fungi
44	8275	Fungi
45	2245	Fungi
46	1206	Fungi
47	6219	Fungi
48	624	Fungi
49	12513	Fungi
50	9861	Fungi
51	7330	Fungi
52	24450	Fungi
53	2317	Fungi
54	2209	Fungi
55	3780	Fungi
56	1371	Fungi
57	3565	Fungi
58	7023	Fungi
59	979	Fungi
60	9844	Fungi
61	2022	Fungi
62	7980	Fungi
63	2377	Fungi
64	3433	Fungi
65	1218	Fungi
66	2158	Fungi
67	4707	Fungi
68	1264	Fungi
69	5129	Fungi
70	862	Fungi
71	2351	Fungi
72	842	Fungi
73	3885	Fungi
74	937	Fungi
75	2066	Fungi
76	2415	Fungi
77	3181	Fungi
78	6640	Fungi
79	1597	Fungi
80	3389	Fungi
81	2512	Fungi
82	575	Fungi
83	1771	Fungi
84	751	Fungi
85	1369	Fungi
86	2124	Fungi
87	2207	Fungi
88	1793	Fungi
89	8670	Fungi
90	2017	Fungi
91	6915	Fungi
92	749	Fungi
93	881	Fungi
94	3110	Fungi
95	1498	Fungi
96	1226	Fungi
97	1882	Fungi
98	842	Fungi
99	3046	Fungi
100	6320	Fungi
101	9176	Fungi
102	6211	Fungi
103	6392	Fungi
104	960	Fungi
105	1160	Fungi
106	3063	Fungi
107	883	Fungi
108	558	Fungi
109	972	Fungi
110	6604	Fungi
111	2375	Fungi
112	1142	Fungi
113	813	Fungi
114	978	Fungi
115	7175	Fungi
116	2603	Fungi
117	8920	Fungi
118	1638	Fungi
119	7272	Fungi
120	3126	Fungi
121	1294	Fungi
122	1819	Fungi
123	2655	Fungi
124	3496	Fungi
125	8389	Fungi
126	984	Fungi
127	7309	Fungi
128	6681	Fungi
129	9316	Fungi
130	7878	Fungi
131	1538	Fungi
132	9876	Fungi
133	878	Fungi
134	4385	Fungi
135	3860	Fungi
136	791	Fungi
137	1427	Fungi
138	4837	Fungi
139	1366	Fungi
140	2006	Fungi
141	2846	Fungi
142	5040	Fungi
143	5315	Fungi
144	1480	Fungi
145	6320	Fungi
146	8135	Fungi
147	4663	Fungi
148	7572	Fungi
149	1783	Fungi
150	697	Fungi
151	1105	Fungi
152	3887	Fungi
153	651	Fungi
154	1237	Fungi
155	1815	Fungi
156	2297	Fungi
157	1416	Fungi
158	8781	Fungi
159	2878	Fungi
160	1026	Fungi
161	635	Fungi
162	9008	Fungi
163	1287	Fungi
164	725	Fungi
165	866	Fungi
166	2920	Fungi
167	726	Fungi
168	7346	Fungi
169	2025	Fungi
170	2605	Fungi
171	4908	Fungi
172	3296	Fungi
173	5915	Fungi
174	1171	Fungi
175	2327	Fungi
176	1206	Fungi
177	1401	Fungi
178	8104	Fungi
179	3832	Fungi
180	1262	Fungi
181	1702	Fungi
182	6281	Fungi
183	953	Fungi
184	2570	Fungi
185	1925	Fungi
186	6865	Fungi
187	3186	Fungi
188	2076	Fungi
189	9375	Fungi
190	5153	Fungi
191	5787	Fungi
192	4803	Fungi
193	815	Fungi
194	10758	Fungi
195	1351	Fungi
196	3920	Fungi
197	10704	Fungi
198	720	Fungi
199	7694	Fungi
200	8769	Fungi
201	1123	Fungi
202	5822	Fungi
203	7277	Fungi
204	4614	Fungi
205	2403	Fungi
206	3977	Fungi
207	855	Fungi
208	9173	Fungi
209	1596	Fungi
210	3577	Fungi
211	8353	Fungi
212	6483	Fungi
213	7820	Fungi
214	9717	Fungi
215	2792	Fungi
216	12761	Fungi
217	7905	Fungi
218	1144	Fungi
219	7169	Fungi
220	10726	Fungi
221	2650	Fungi
222	4706	Fungi
223	4656	Fungi
224	8664	Fungi
225	2612	Fungi
226	9442	Fungi
227	3514	Fungi
228	1972	Fungi
229	4444	Fungi
230	4375	Fungi
231	996	Fungi
232	2877	Fungi
233	735	Fungi
234	9389	Fungi
235	5349	Fungi
236	7973	Fungi
237	1278	Fungi
238	10403	Fungi
239	9135	Fungi
240	1189	Fungi
241	1962	Fungi
242	3310	Fungi
243	11408	Fungi
244	4213	Fungi
245	9967	Fungi
246	9669	Fungi
247	14207	Fungi
248	4877	Fungi
249	5672	Fungi
250	1260	Fungi
251	8952	Fungi
252	1372	Fungi
253	13148	Fungi
254	2445	Fungi
255	10325	Fungi
256	3151	Fungi
257	659	Fungi
258	6941	Fungi
259	2156	Fungi
260	844	Fungi
261	3768	Fungi
262	6287	Fungi
263	1673	Fungi
264	5506	Fungi
265	769	Fungi
266	1571	Fungi
267	5896	Fungi
268	11604	Fungi
269	986	Fungi
270	11418	Fungi
271	7312	Fungi
272	7612	Fungi
273	880	Fungi
274	5444	Fungi
275	10861	Fungi
276	3287	Fungi
277	7932	Fungi
278	551	Fungi
279	11790	Fungi
280	1253	Fungi
281	8447	Fungi
282	3480	Fungi
283	13895	Fungi
284	4300	Fungi
285	5273	Fungi
286	1309	Fungi
287	7982	Fungi
288	707	Fungi
289	1978	Fungi
290	2515	Fungi
291	5574	Fungi
292	3662	Fungi
293	4789	Fungi
294	7510	Fungi
295	3696	Fungi
296	6972	Fungi
297	6514	Fungi
298	5932	Fungi
299	7246	Fungi
300	6432	Fungi
301	8671	Fungi
302	3364	Fungi
303	7361	Fungi
304	4912	Fungi
305	5903	Fungi
306	1833	Fungi
307	7632	Fungi
308	6233	Fungi
309	4623	Fungi
310	6889	Fungi
311	7605	Fungi
312	6697	Fungi
313	6918	Fungi
314	7135	Fungi
315	7074	Fungi
316	5988	Fungi
317	7472	Fungi
318	6021	Fungi
319	7146	Fungi
320	9250	Fungi
321	7281	Fungi
322	6488	Fungi
323	4476	Fungi
324	4561	Fungi
325	2799	Fungi
326	4368	Fungi
327	2482	Fungi
328	7934	Fungi
329	5906	Fungi
330	7591	Fungi
331	4585	Fungi
332	12601	Fungi
333	4931	Fungi
334	5421	Fungi
335	5618	Fungi
336	6730	Fungi
337	7324	Fungi
338	3441	Fungi
339	5493	Fungi
340	4615	Fungi
341	7347	Fungi
342	7023	Fungi
343	6931	Fungi
344	7396	Fungi
345	1068	Fungi
346	6924	Fungi
347	4867	Fungi
348	3401	Fungi
349	6033	Fungi
350	5463	Fungi
351	5902	Fungi
352	4491	Fungi
353	6419	Fungi
354	3180	Fungi
355	4949	Fungi
356	5782	Fungi
357	7177	Fungi
358	5361	Fungi
359	3593	Fungi
360	5402	Fungi
361	5069	Fungi
362	7195	Fungi
363	1972	Fungi
364	4983	Fungi
365	5412	Fungi
366	5324	Fungi
367	3281	Fungi
368	2491	Fungi
369	4763	Fungi
370	4658	Fungi
371	6353	Fungi
372	9672	Fungi
373	4690	Fungi
374	7817	Fungi
375	5699	Fungi
376	4909	Fungi
377	3279	Fungi
378	6050	Fungi
379	4573	Fungi
380	6149	Fungi
381	2415	Fungi
382	4097	Fungi
383	4394	Fungi
384	5525	Fungi
385	8306	Fungi
386	2049	Fungi
387	2906	Fungi
388	1403	Fungi
389	2125	Fungi
390	2162	Fungi
391	577	Fungi
392	669	Fungi
393	790	Fungi
394	4983	Fungi
395	1347	Fungi
396	1706	Fungi
397	4028	Fungi
398	5402	Fungi
399	7139	Fungi
400	7022	Fungi
401	8680	Fungi
402	874	Fungi
403	1827	Fungi
404	1295	Fungi
405	5828	Fungi
406	560	Fungi
407	1540	Fungi
408	1620	Fungi
409	2351	Fungi
410	5216	Fungi
411	1697	Fungi
412	1172	Fungi

## Sheet: Supplementary Data 7
Variable	VIF	Group	Response variable
PCoA1	1.47	Fungi	Tree growth
N deposition	3.3	Fungi	Tree growth
Soil N stock	2.29	Fungi	Tree growth
MAT	3.31	Fungi	Tree growth
MAP	2.39	Fungi	Tree growth
Soil pH	1.65	Fungi	Tree growth
Soil clay content	2	Fungi	Tree growth
Tree type	1.78	Fungi	Tree growth
Stand age	1.59	Fungi	Tree growth
PCoA1	1.63	Ectomycorrhizal	Tree growth
N deposition	3.41	Ectomycorrhizal	Tree growth
Soil N stock	2.3	Ectomycorrhizal	Tree growth
MAT	3.41	Ectomycorrhizal	Tree growth
MAP	2.5	Ectomycorrhizal	Tree growth
Soil pH	1.77	Ectomycorrhizal	Tree growth
Soil clay content	1.96	Ectomycorrhizal	Tree growth
Tree type	1.78	Ectomycorrhizal	Tree growth
Stand age	1.62	Ectomycorrhizal	Tree growth
PCoA1	1.39	Endophytes	Tree growth
N deposition	3.19	Endophytes	Tree growth
Soil N stock	2.31	Endophytes	Tree growth
MAT	3.29	Endophytes	Tree growth
MAP	2.6	Endophytes	Tree growth
Soil pH	1.75	Endophytes	Tree growth
Soil clay content	2.03	Endophytes	Tree growth
Tree type	1.78	Endophytes	Tree growth
Stand age	1.52	Endophytes	Tree growth
PCoA1	1.34	Pathogens	Tree growth
N deposition	3.2	Pathogens	Tree growth
Soil N stock	2.29	Pathogens	Tree growth
MAT	3.28	Pathogens	Tree growth
MAP	2.37	Pathogens	Tree growth
Soil pH	1.68	Pathogens	Tree growth
Soil clay content	1.91	Pathogens	Tree growth
Tree type	1.89	Pathogens	Tree growth
Stand age	1.53	Pathogens	Tree growth
PCoA1	1.68	Wood saprotroph	Tree growth
N deposition	3.28	Wood saprotroph	Tree growth
Soil N stock	2.3	Wood saprotroph	Tree growth
MAT	3.28	Wood saprotroph	Tree growth
MAP	2.36	Wood saprotroph	Tree growth
Soil pH	1.64	Wood saprotroph	Tree growth
Soil clay content	1.98	Wood saprotroph	Tree growth
Tree type	1.77	Wood saprotroph	Tree growth
Stand age	1.56	Wood saprotroph	Tree growth
PCoA1	1.53	Ericoid mycorrhizal	Tree growth
N deposition	3.53	Ericoid mycorrhizal	Tree growth
Soil N stock	2.29	Ericoid mycorrhizal	Tree growth
MAT	3.57	Ericoid mycorrhizal	Tree growth
MAP	2.42	Ericoid mycorrhizal	Tree growth
Soil pH	1.71	Ericoid mycorrhizal	Tree growth
Soil clay content	1.88	Ericoid mycorrhizal	Tree growth
Tree type	1.85	Ericoid mycorrhizal	Tree growth
Stand age	1.5	Ericoid mycorrhizal	Tree growth
PCoA1	1.32	Saprotrophs	Tree growth
N deposition	3.2	Saprotrophs	Tree growth
Soil N stock	2.48	Saprotrophs	Tree growth
MAT	3.28	Saprotrophs	Tree growth
MAP	2.34	Saprotrophs	Tree growth
Soil pH	1.68	Saprotrophs	Tree growth
Soil clay content	1.87	Saprotrophs	Tree growth
Tree type	1.78	Saprotrophs	Tree growth
Stand age	1.51	Saprotrophs	Tree growth
PCoA1	1.56	Pure ectomycorrhizal	Tree growth
N deposition	3.41	Pure ectomycorrhizal	Tree growth
Soil N stock	2.29	Pure ectomycorrhizal	Tree growth
MAT	3.37	Pure ectomycorrhizal	Tree growth
MAP	2.5	Pure ectomycorrhizal	Tree growth
Soil pH	1.72	Pure ectomycorrhizal	Tree growth
Soil clay content	1.97	Pure ectomycorrhizal	Tree growth
Tree type	1.78	Pure ectomycorrhizal	Tree growth
Stand age	1.59	Pure ectomycorrhizal	Tree growth
PCoA1	1.24	Pure saprotroph	Tree growth
N deposition	3.2	Pure saprotroph	Tree growth
Soil N stock	2.39	Pure saprotroph	Tree growth
MAT	3.3	Pure saprotroph	Tree growth
MAP	2.38	Pure saprotroph	Tree growth
Soil pH	1.68	Pure saprotroph	Tree growth
Soil clay content	1.87	Pure saprotroph	Tree growth
Tree type	1.84	Pure saprotroph	Tree growth
Stand age	1.48	Pure saprotroph	Tree growth
PCoA1	2.2	Bacteria	Tree growth
N deposition	2.86	Bacteria	Tree growth
Soil N stock	3.64	Bacteria	Tree growth
MAT	5.09	Bacteria	Tree growth
MAP	4.25	Bacteria	Tree growth
Soil pH	2.19	Bacteria	Tree growth
Soil clay content	2.38	Bacteria	Tree growth
Tree type	1.95	Bacteria	Tree growth
Stand age	2.32	Bacteria	Tree growth
PCoA2	1.51	Fungi	Org. horizon carbon stock
N deposition	2.84	Fungi	Org. horizon carbon stock
MAT	3.31	Fungi	Org. horizon carbon stock
MAP	1.67	Fungi	Org. horizon carbon stock
Soil pH	1.6	Fungi	Org. horizon carbon stock
Tree type	1.62	Fungi	Org. horizon carbon stock
Stand age	1.2	Fungi	Org. horizon carbon stock
PCoA2	2.05	Ectomycorrhizal	Org. horizon carbon stock
N deposition	2.8	Ectomycorrhizal	Org. horizon carbon stock
MAT	3.3	Ectomycorrhizal	Org. horizon carbon stock
MAP	1.73	Ectomycorrhizal	Org. horizon carbon stock
Soil pH	1.51	Ectomycorrhizal	Org. horizon carbon stock
Tree type	1.74	Ectomycorrhizal	Org. horizon carbon stock
Stand age	1.37	Ectomycorrhizal	Org. horizon carbon stock
PCoA2	1.42	Saprotrophs	Org. horizon carbon stock
N deposition	2.82	Saprotrophs	Org. horizon carbon stock
MAT	3.37	Saprotrophs	Org. horizon carbon stock
MAP	1.51	Saprotrophs	Org. horizon carbon stock
Soil pH	1.55	Saprotrophs	Org. horizon carbon stock
Tree type	1.54	Saprotrophs	Org. horizon carbon stock
Stand age	1.27	Saprotrophs	Org. horizon carbon stock
PCoA2	1.43	Pathogens	Org. horizon carbon stock
N deposition	3.2	Pathogens	Org. horizon carbon stock
MAT	3.67	Pathogens	Org. horizon carbon stock
MAP	1.49	Pathogens	Org. horizon carbon stock
Soil pH	1.73	Pathogens	Org. horizon carbon stock
Tree type	1.52	Pathogens	Org. horizon carbon stock
Stand age	1.24	Pathogens	Org. horizon carbon stock
PCoA2	1.62	Wood saprotroph	Org. horizon carbon stock
N deposition	3.25	Wood saprotroph	Org. horizon carbon stock
MAT	3.57	Wood saprotroph	Org. horizon carbon stock
MAP	1.5	Wood saprotroph	Org. horizon carbon stock
Soil pH	1.66	Wood saprotroph	Org. horizon carbon stock
Tree type	1.61	Wood saprotroph	Org. horizon carbon stock
Stand age	1.21	Wood saprotroph	Org. horizon carbon stock
PCoA2	1.93	Endophytes	Org. horizon carbon stock
N deposition	2.79	Endophytes	Org. horizon carbon stock
MAT	3.33	Endophytes	Org. horizon carbon stock
MAP	1.79	Endophytes	Org. horizon carbon stock
Soil pH	1.76	Endophytes	Org. horizon carbon stock
Tree type	1.57	Endophytes	Org. horizon carbon stock
Stand age	1.23	Endophytes	Org. horizon carbon stock
PCoA2	1.36	Ericoid mycorrhizal	Org. horizon carbon stock
N deposition	2.92	Ericoid mycorrhizal	Org. horizon carbon stock
MAT	3.26	Ericoid mycorrhizal	Org. horizon carbon stock
MAP	1.58	Ericoid mycorrhizal	Org. horizon carbon stock
Soil pH	1.53	Ericoid mycorrhizal	Org. horizon carbon stock
Tree type	1.51	Ericoid mycorrhizal	Org. horizon carbon stock
Stand age	1.23	Ericoid mycorrhizal	Org. horizon carbon stock
PCoA2	2.07	Bacteria	Org. horizon carbon stock
N deposition	2.28	Bacteria	Org. horizon carbon stock
MAT	3.68	Bacteria	Org. horizon carbon stock
MAP	2.99	Bacteria	Org. horizon carbon stock
Soil pH	1.8	Bacteria	Org. horizon carbon stock
Tree type	1.54	Bacteria	Org. horizon carbon stock
Stand age	1.26	Bacteria	Org. horizon carbon stock
